# Supplementary material for: Sequencing artifacts derived from a library preparation method using enzymatic fragmentation
Source: PLoS One. 2020 Jan 3;15(1):e0227427. doi: 10.1371/journal.pone.0227427 (PMC6941819; doi:10.1371/journal.pone.0227427)
Supplement: S1 Table — (XLSX) [file pone.0227427.s002.xlsx]

## Sheet: Supplementary Table 1
S1 Table. Sequence and Number of Filtered Palindrome Sequences
Length of SCP	Palindrome Sequence	Number		Sequence of reference allele is shown.
5	GCTGC	132		Abbreviation: SCP; SNV-centered palindrome
5	CCTGG	58
5	GCCGC	31
5	GGCCC	29
5	CGCCG	23
5	CCCGG	21
5	TGCCA	19
5	TCTGA	16
5	GGTCC	13
5	CACTG	11
5	CTCAG	8
5	ATCAT	7
5	AATTT	6
5	CATTG	5
5	GTTAC	5
5	AGTCT	1
5	ATTAT	1
5	CTTAG	1
7	AGCTGCT	20
7	GCCTGGC	14
7	GGCTGCC	12
7	CAGCCTG	10
7	CTTCAAG	9
7	GCACTGC	8
7	GGCCGCC	8
7	CCCTGGG	7
7	AGATTCT	6
7	CATCATG	6
7	CCTCAGG	6
7	CTGTCAG	6
7	TCCTGGA	6
7	GGACTCC	5
7	GGTTACC	5
7	CCACTGG	4
7	GATCATC	4
7	GCCCGGC	4
7	GCTCAGC	4
7	ACCTGGT	3
7	AGGCCCT	3
7	CTGCCAG	3
7	GAATTTC	3
7	AGTCACT	2
7	ATGTCAT	2
7	GAGCCTC	2
7	ACCCGGT	1
7	AGCCGCT	1
7	AGGTCCT	1
7	CAGTCTG	1
7	CGGCCCG	1
7	GAACTTC	1
7	GACTGTC	1
7	GGGCCCC	1
7	TGGCCCA	1
7	TGGTCCA	1
9	CTGCTGCAG	16
9	CAGCTGCTG	14
9	GCCCTGGGC	14
9	GGCCTGGCC	14
9	GCTGCCAGC	10
9	GGGCCGCCC	9
9	TGGCTGCCA	8
9	GGGGCCCCC	7
9	CCCCTGGGG	6
9	CTCCCGGAG	6
9	CTGGCCCAG	6
9	CTGGTCCAG	6
9	GGTCTGACC	6
9	CTCCTGGAG	5
9	GAGCTGCTC	5
9	AGGTCACCT	4
9	GGCACTGCC	4
9	GTCACTGAC	4
9	TGATCATCA	4
9	TGGGCCCCA	4
9	ACCCTGGGT	3
9	CCACTGTGG	3
9	CCTCTGAGG	3
9	GATGTCATC	3
9	GCCGCCGGC	3
9	GGCCCGGCC	3
9	GGCGCCGCC	3
9	GGTATTACC	3
9	AGGGTCCCT	2
9	CAGGCCCTG	2
9	CCAGCCTGG	2
9	CCAGTCTGG	2
9	CCTGCCAGG	2
9	CGCGCCGCG	2
9	CTTTTAAAG	2
9	GCTGTCAGC	2
9	TCTGCCAGA	2
9	TGGACTCCA	2
9	TGTCTGACA	2
9	AGCGCCGCT	1
9	AGGACTCCT	1
9	CAGTCACTG	1
9	CCCACTGGG	1
9	CCCTCAGGG	1
9	CCTTCAAGG	1
9	CTCACTGAG	1
9	GCCGTCGGC	1
9	GCTTCAAGC	1
9	GTCATTGAC	1
9	GTCCTGGAC	1
9	TGCACTGCA	1
11	GCAGCTGCTGC	15
11	CGGGCTGCCCG	11
11	GCTGCTGCAGC	11
11	GCAGCCGCTGC	9
11	GGCCCTGGGCC	8
11	ACCAACTTGGT	6
11	CCTCCTGGAGG	6
11	GCGCCCGGCGC	6
11	TGCTGTCAGCA	6
11	ACTCTCAGAGT	5
11	CAGGGTCCCTG	5
11	CTGGGCCCCAG	5
11	GCTGTCACAGC	5
11	GGTGATTCACC	5
11	TGGCCTGGCCA	5
11	AGCTGCCAGCT	4
11	CATCCTGGATG	4
11	CCCCCTGGGGG	4
11	CGATGCCATCG	4
11	CGCTGTCAGCG	4
11	CTGAACTTCAG	4
11	CTGAATTTCAG	4
11	CTGGCCGCCAG	4
11	CTGGGTCCCAG	4
11	GGCTGCCAGCC	4
11	GGGAACTTCCC	4
11	GGGCCTGGCCC	4
11	TTAATTATTAA	4
11	AAGCACTGCTT	3
11	CCCCACTGGGG	3
11	CCTGCTGCAGG	3
11	CGGCGCCGCCG	3
11	GCCGCCGCGGC	3
11	GCGGGTCCCGC	3
11	GGTGCCGCACC	3
11	TGTGGCCCACA	3
11	CACTATTAGTG	2
11	CCCAATTTGGG	2
11	CCGGGTCCCGG	2
11	GCAGGTCCTGC	2
11	GCCTGCCAGGC	2
11	GGATGCCATCC	2
11	GGGGCTGCCCC	2
11	TCCAGCCTGGA	2
11	AGAGCCGCTCT	1
11	AGCAGCCTGCT	1
11	AGGCACTGCCT	1
11	CACCCCGGGTG	1
11	CACTACTAGTG	1
11	CAGTGCCACTG	1
11	CCAGCTGCTGG	1
11	CCCGCCGCGGG	1
11	CCCGGCCCGGG	1
11	CCCTGTCAGGG	1
11	CGAAGCCTTCG	1
11	CGGGGTCCCCG	1
11	CTGCACTGCAG	1
11	CTGCCCGGCAG	1
11	CTGCCTGGCAG	1
11	CTGCTCAGCAG	1
11	GAGGCTGCCTC	1
11	GCACCTGGTGC	1
11	GCCCCCGGGGC	1
11	GCCCCTGGGGC	1
11	GCCCTCAGGGC	1
11	GCGCGCCGCGC	1
11	GCGGCCGCCGC	1
11	GCTCTCAGAGC	1
11	GGAGGTCCTCC	1
11	GGCCACTGGCC	1
11	GGCCTCAGGCC	1
11	GGCTGTCAGCC	1
11	GTGTTCAACAC	1
13	CACCTGTCAGGTG	8
13	AGCCTGCCAGGCT	7
13	AGGGCCTGGCCCT	7
13	GCAGGGCCCCTGC	6
13	GGAAGCCGCTTCC	6
13	GGCCCCTGGGGCC	6
13	TGCCCCTGGGGCA	6
13	TGGTGGCCCACCA	6
13	AGAGCCTGGCTCT	5
13	CAGGATCATCCTG	5
13	CTCCTCTGAGGAG	5
13	GCCAGGTCCTGGC	5
13	GCCTCCTGGAGGC	5
13	GCTTCCTGGAAGC	5
13	GGCTGCCGCAGCC	5
13	CAGGGGTCCCCTG	4
13	CCGGGCTGCCCGG	4
13	GAGGCATTGCCTC	4
13	TCTCCCTGGGAGA	4
13	CAGCAACTTGCTG	3
13	GACAGGCCCTGTC	3
13	GGCTGGCCCAGCC	3
13	TGCACACTGTGCA	3
13	TGCAGCTGCTGCA	3
13	TTGCAGCCTGCAA	3
13	CAATCTCAGATTG	2
13	CAGCCACTGGCTG	2
13	CAGGCATTGCCTG	2
13	CCTGCTCAGCAGG	2
13	CCTGGGCCCCAGG	2
13	CTCTCTTAGAGAG	2
13	GCGCTGCCAGCGC	2
13	GCTGCCCGGCAGC	2
13	GGACCACTGGTCC	2
13	GGAGCTCAGCTCC	2
13	GGCCCACTGGGCC	2
13	GGCGCCCGGCGCC	2
13	GGCGCTTAGCGCC	2
13	GGCGGCCGCCGCC	2
13	GGGCCCTGGGCCC	2
13	GGGCCTCAGGCCC	2
13	GTCCTGCCAGGAC	2
13	GTGCCCTGGGCAC	2
13	GTGGAATTTCCAC	2
13	GTTCGTCACGAAC	2
13	TGGCCCTGGGCCA	2
13	ACCTGGTCCAGGT	1
13	AGCACACTGTGCT	1
13	AGCCCATTGGGCT	1
13	AGCCCCTGGGGCT	1
13	AGCCCTCAGGGCT	1
13	AGCTGGCCCAGCT	1
13	AGGAGGCCCTCCT	1
13	AGGCCTCAGGCCT	1
13	AGGGGGTCCCCCT	1
13	CACGGGCCCCGTG	1
13	CACTATCATAGTG	1
13	CAGCTGCCAGCTG	1
13	CAGGGCTGCCCTG	1
13	CAGGGTCACCCTG	1
13	CCAGCTCAGCTGG	1
13	CCCAGGTCCTGGG	1
13	CCCCTGTCAGGGG	1
13	CCCGCCCGGCGGG	1
13	CCGCCGCCGGCGG	1
13	CCGGCGCCGCCGG	1
13	CGCACGTCGTGCG	1
13	CGCGGGCCCCGCG	1
13	CTGCAGCCTGCAG	1
13	CTGGCACTGCCAG	1
13	CTTGGCCGCCAAG	1
13	GACCTCTGAGGTC	1
13	GATTCACTGAATC	1
13	GCGCAGCCTGCGC	1
13	GCGGCGCCGCCGC	1
13	GCTCGCCGCGAGC	1
13	GCTGCTTAGCAGC	1
13	GGACCTCAGGTCC	1
13	GGCCCTCAGGGCC	1
13	GGCCGACTCGGCC	1
13	GGCCGCCGCGGCC	1
13	GGCCGCTGCGGCC	1
13	GGCCTCTGAGGCC	1
13	GGCCTGCCAGGCC	1
13	GGCGCACTGCGCC	1
13	GGGCAGCCTGCCC	1
13	GGGCCTTAGGCCC	1
13	GGGGCCTGGCCCC	1
13	GGGGTGCCACCCC	1
13	GGTCCGCCGGACC	1
13	GGTGGACTCCACC	1
13	GGTGGGTCCCACC	1
13	GTCCAGCCTGGAC	1
13	GTCCCATTGGGAC	1
13	GTCGCTCAGCGAC	1
13	TCCAGGCCCTGGA	1
13	TCTGAATTTCAGA	1
13	TCTTCCTGGAAGA	1
13	TGAGCTCAGCTCA	1
13	TGCACGCCGTGCA	1
13	TGCCCACTGGGCA	1
13	TGCCCATTGGGCA	1
13	TGGATCTGATCCA	1
13	TGGGCTCAGCCCA	1
13	TGGTTTTAAACCA	1
15	CTGCAGCTGCTGCAG	13
15	TGCCCTCCGAGGGCA	10
15	GCCCGGGCCCCGGGC	8
15	TCACCTGTCAGGTGA	7
15	CCTCCAACTTGGAGG	6
15	CTCCAGGTCCTGGAG	6
15	CTGAAGATTCTTCAG	6
15	GAGCACATTGTGCTC	6
15	GAGGACACTGTCCTC	6
15	GCGGGCCCGGCCCGC	6
15	GCTGCCATTGGCAGC	6
15	GTCCCCCTGGGGGAC	6
15	GTGCTGCTGCAGCAC	6
15	TACCCCTCAGGGGTA	6
15	TCACCTGCCAGGTGA	6
15	TGCCTCGCCGAGGCA	6
15	TGTTCCATTGGAACA	6
15	CACTGATCATCAGTG	5
15	CAGACAGTCTGTCTG	5
15	CCAGCCACTGGCTGG	5
15	CTCCCGGTCCGGGAG	5
15	CTGAGCTCAGCTCAG	5
15	CTGGTGTTACACCAG	5
15	GACCCTCCGAGGGTC	5
15	GCACGGCCGCCGTGC	5
15	GGCAAAGCCTTTGCC	5
15	GGCAAGGCCCTTGCC	5
15	GGCTGCACTGCAGCC	5
15	GTCCTCATTGAGGAC	5
15	TGGCAGTCACTGCCA	5
15	TTACTGCCGCAGTAA	5
15	ATGGGCATTGCCCAT	4
15	CACCTGGTCCAGGTG	4
15	CAGCTGCTGCAGCTG	4
15	CAGGAGATTCTCCTG	4
15	CAGGCTGTCAGCCTG	4
15	CAGGGCTTAGCCCTG	4
15	CCCCCAGCCTGGGGG	4
15	CCCCTGCTGCAGGGG	4
15	CCCTCCTCAGGAGGG	4
15	CGGGGCTCAGCCCCG	4
15	CTGTGCCTGGCACAG	4
15	CTTCAGACTCTGAAG	4
15	CTTTGCTCAGCAAAG	4
15	GATGACCTGGTCATC	4
15	GCGCTGGCCCAGCGC	4
15	GGGCCCACTGGGCCC	4
15	GGGGCCCTGGGCCCC	4
15	GTCGGAGCCTCCGAC	4
15	GTGGCCTCAGGCCAC	4
15	GTTTCCTTAGGAAAC	4
15	TCAGCCTCAGGCTGA	4
15	TCCTCCCTGGGAGGA	4
15	TGCTGGCTGCCAGCA	4
15	AATTCCTCAGGAATT	3
15	ACCCTCCTGGAGGGT	3
15	ACTAAAGCCTTTAGT	3
15	ACTCCCTCAGGGAGT	3
15	ACTTGCTCAGCAAGT	3
15	CAGCTGGCCCAGCTG	3
15	CAGTCCCCGGGACTG	3
15	CATGGGGTCCCCATG	3
15	CCACACACTGTGTGG	3
15	CCACCTCTGAGGTGG	3
15	CCCAGAGCCTCTGGG	3
15	CCCCCCATTGGGGGG	3
15	CGCCTGGCCCAGGCG	3
15	CGGCCCTCAGGGCCG	3
15	CGGCCGCCGCGGCCG	3
15	CTCCTGTTACAGGAG	3
15	CTGAGCTTAGCTCAG	3
15	CTGCAGGTCCTGCAG	3
15	CTGCTGCTGCAGCAG	3
15	CTGGCATCATGCCAG	3
15	GAGCACTCAGTGCTC	3
15	GAGCTCCCGGAGCTC	3
15	GCAGCTGTCAGCTGC	3
15	GCCCAGGCCCTGGGC	3
15	GCCCAGGTCCTGGGC	3
15	GCTGCATCATGCAGC	3
15	GGCAGTGCCACTGCC	3
15	GGCCCAGCCTGGGCC	3
15	GGCCCCCCGGGGGCC	3
15	GGCTGTGCCACAGCC	3
15	GGGACCCCGGGTCCC	3
15	GGGCCGCCGCGGCCC	3
15	GGGGGCTCAGCCCCC	3
15	GTCACCTCAGGTGAC	3
15	GTTTATGTCATAAAC	3
15	TCAGCTGCCAGCTGA	3
15	TGCAGCACTGCTGCA	3
15	TGCAGCCTGGCTGCA	3
15	TGGCCAACTTGGCCA	3
15	TGGGCTGCCAGCCCA	3
15	TGGGGCTCAGCCCCA	3
15	TTCTGCCTGGCAGAA	3
15	AAGCCATTATGGCTT	2
15	ACCCAGGTCCTGGGT	2
15	ACCCCATCATGGGGT	2
15	AGCCATATTATGGCT	2
15	AGCCTGGTCCAGGCT	2
15	AGGAGGTCACCTCCT	2
15	AGGGTCACTGACCCT	2
15	ATCACTGTCAGTGAT	2
15	ATGAATTCAATTCAT	2
15	CACAGGCTGCCTGTG	2
15	CAGCTCATTGAGCTG	2
15	CAGGCCCTGGGCCTG	2
15	CAGGCCTCAGGCCTG	2
15	CAGGTCCTGGACCTG	2
15	CAGTCCTCAGGACTG	2
15	CATCGCCCGGCGATG	2
15	CCACAATTATTGTGG	2
15	CCACAGGCCCTGTGG	2
15	CCACTGTTACAGTGG	2
15	CCATGCCTGGCATGG	2
15	CCCAGCTCAGCTGGG	2
15	CCCAGGGTCCCTGGG	2
15	CCCCACCTGGTGGGG	2
15	CCCCGCCCGGCGGGG	2
15	CCCTCGGCCCGAGGG	2
15	CCCTGCCTGGCAGGG	2
15	CCCTGGACTCCAGGG	2
15	CCCTGGATTCCAGGG	2
15	CCGTGGGCCCCACGG	2
15	CCTGCTCTGAGCAGG	2
15	CCTGGGACTCCCAGG	2
15	CGGCCACTGTGGCCG	2
15	CTGCTGACTCAGCAG	2
15	CTGGCACTGTGCCAG	2
15	CTGGGCATTGCCCAG	2
15	CTGGGCTCAGCCCAG	2
15	GAACCCCTGGGGTTC	2
15	GACGACGTCGTCGTC	2
15	GAGGCCCTGGGCCTC	2
15	GCACAGCTGCTGTGC	2
15	GCACCCACTGGGTGC	2
15	GCCAACCTGGTTGGC	2
15	GCCCGCGCCGCGGGC	2
15	GCCCTGCCGCAGGGC	2
15	GCGTGCACTGCACGC	2
15	GCTCAGCTGCTGAGC	2
15	GCTCCTGTCAGGAGC	2
15	GCTGCCCCGGGCAGC	2
15	GGACGCTCAGCGTCC	2
15	GGAGGCCTGGCCTCC	2
15	GGCAAGCCGCTTGCC	2
15	GGCCCCTTAGGGGCC	2
15	GGCCTCACTGAGGCC	2
15	GGCTATGCCATAGCC	2
15	GGGCAGCTGCTGCCC	2
15	GGGCCTGCCAGGCCC	2
15	GGGCTCACTGAGCCC	2
15	GGGCTCGTCGAGCCC	2
15	GGGCTGGCCCAGCCC	2
15	GGGGCTGCCAGCCCC	2
15	GGTGGTGCCACCACC	2
15	GTCTCCCCGGGAGAC	2
15	TACCTCTCAGAGGTA	2
15	TCCAGGTCACCTGGA	2
15	TGAACCTCAGGTTCA	2
15	TGCCCTCTGAGGGCA	2
15	TGCTGGGCCCCAGCA	2
15	TGTCCAGTCTGGACA	2
15	TTACCTGTCAGGTAA	2
15	TTTCACACTGTGAAA	2
15	TTTCCTTTAAGGAAA	2
15	AAAGGAATTTCCTTT	1
15	AAAGGCACTGCCTTT	1
15	AACTCTGCCAGAGTT	1
15	AATGGCATTGCCATT	1
15	AATTGCCCGGCAATT	1
15	ACAGCTTCAAGCTGT	1
15	ACAGGCACTGCCTGT	1
15	ACATACATTGTATGT	1
15	ACCGCTTCAAGCGGT	1
15	ACCTCCTTAGGAGGT	1
15	ACCTCTGTCAGAGGT	1
15	ACCTGGATTCCAGGT	1
15	ACCTGTGTCACAGGT	1
15	ACGGCAGCCTGCCGT	1
15	AGAAGTGCCACTTCT	1
15	AGAGCAGCCTGCTCT	1
15	AGAGCCCCGGGCTCT	1
15	AGCAAAGCCTTTGCT	1
15	AGCAAGCTGCTTGCT	1
15	AGCCAGGCCCTGGCT	1
15	AGCCCCCTGGGGGCT	1
15	AGCCCTCCGAGGGCT	1
15	AGCCTCATTGAGGCT	1
15	AGGACCTTAGGTCCT	1
15	AGGCCACTGTGGCCT	1
15	AGGCGGACTCCGCCT	1
15	AGGGCTGCCAGCCCT	1
15	AGGTGCTCAGCACCT	1
15	AGTCCCACTGGGACT	1
15	AGTGGCACTGCCACT	1
15	AGTGGGGTCCCCACT	1
15	AGTGTGACTCACACT	1
15	AGTTCCCCGGGAACT	1
15	ATCCAGGTCCTGGAT	1
15	ATCCCGCTGCGGGAT	1
15	ATCTTCACTGAAGAT	1
15	ATGCTGGCCCAGCAT	1
15	ATGGCCCTGGGCCAT	1
15	CAAGAGGTCCTCTTG	1
15	CACAATGTCATTGTG	1
15	CACAGTGTCACTGTG	1
15	CACCATCTGATGGTG	1
15	CACCCAGTCTGGGTG	1
15	CACCCGGTCCGGGTG	1
15	CACCTGCTGCAGGTG	1
15	CACTCCCTGGGAGTG	1
15	CAGCAGCTGCTGCTG	1
15	CAGCCAGCCTGGCTG	1
15	CAGCCCTCAGGGCTG	1
15	CAGCGCGCCGCGCTG	1
15	CAGCTCCTGGAGCTG	1
15	CAGCTGGTCCAGCTG	1
15	CAGCTGTTACAGCTG	1
15	CAGGACTCAGTCCTG	1
15	CAGGGCATTGCCCTG	1
15	CAGTCCCTGGGACTG	1
15	CATGCTGTCAGCATG	1
15	CCACAGCTGCTGTGG	1
15	CCACCTGTCAGGTGG	1
15	CCACTATCATAGTGG	1
15	CCAGTGTCACACTGG	1
15	CCCACCACTGGTGGG	1
15	CCCACCTCAGGTGGG	1
15	CCCAGGATTCCTGGG	1
15	CCCATCCTGGATGGG	1
15	CCCCAGCTGCTGGGG	1
15	CCCCAGGTCCTGGGG	1
15	CCCCGAACTTCGGGG	1
15	CCCCTGGTCCAGGGG	1
15	CCCGGGGCCCCCGGG	1
15	CCGCTGCTGCAGCGG	1
15	CCGGGCCCGGCCCGG	1
15	CCTCAGACTCTGAGG	1
15	CCTCTCATTGAGAGG	1
15	CCTGAGTTACTCAGG	1
15	CCTGCCACTGGCAGG	1
15	CCTGGGGCCCCCAGG	1
15	CCTGGTGCCACCAGG	1
15	CCTTCCCCGGGAAGG	1
15	CCTTCTTTAAGAAGG	1
15	CCTTGGTCACCAAGG	1
15	CGCAGCTCAGCTGCG	1
15	CGCCAGGTCCTGGCG	1
15	CGCCTCCCGGAGGCG	1
15	CGCTGGCCGCCAGCG	1
15	CGGCCATCATGGCCG	1
15	CGGCGGGCCCCGCCG	1
15	CGTTGCTTAGCAACG	1
15	CTCAACATTGTTGAG	1
15	CTCACCCTGGGTGAG	1
15	CTCATCACTGATGAG	1
15	CTCCCAATTTGGGAG	1
15	CTCTCCACTGGAGAG	1
15	CTCTCCCTGGGAGAG	1
15	CTGAGGATTCCTCAG	1
15	CTGCCCATTGGGCAG	1
15	CTGCCCCTGGGGCAG	1
15	CTGCGGCCGCCGCAG	1
15	CTGCTCCTGGAGCAG	1
15	CTGCTGGTCCAGCAG	1
15	CTGGACCTGGTCCAG	1
15	CTGGCTGCCAGCCAG	1
15	CTGGGCCCGGCCCAG	1
15	CTGGGCCTGGCCCAG	1
15	GAGAGCCTGGCTCTC	1
15	GAGCAGGCCCTGCTC	1
15	GAGCTCCTGGAGCTC	1
15	GAGCTGCTGCAGCTC	1
15	GAGCTGGTCCAGCTC	1
15	GAGGTGACTCACCTC	1
15	GCAAACCTGGTTTGC	1
15	GCACAGACTCTGTGC	1
15	GCACCACCGTGGTGC	1
15	GCACTCCCGGAGTGC	1
15	GCAGCCCCGGGCTGC	1
15	GCAGCCCTGGGCTGC	1
15	GCAGCCTCAGGCTGC	1
15	GCAGCTCCGAGCTGC	1
15	GCAGGGGCCCCCTGC	1
15	GCCACAGTCTGTGGC	1
15	GCCACTTCAAGTGGC	1
15	GCCAGGGTCCCTGGC	1
15	GCCCAGCTGCTGGGC	1
15	GCCCCAGCCTGGGGC	1
15	GCCCCGGCCCGGGGC	1
15	GCCCCTGCCAGGGGC	1
15	GCCCTCATTGAGGGC	1
15	GCCCTGCTGCAGGGC	1
15	GCCGGCCTGGCCGGC	1
15	GCCGGGCTGCCCGGC	1
15	GCCGGGGCCCCCGGC	1
15	GCCGGGGTCCCCGGC	1
15	GCCTGTGTCACAGGC	1
15	GCCTTTATTAAAGGC	1
15	GCGAGGCCGCCTCGC	1
15	GCGAGGGTCCCTCGC	1
15	GCGCGCTCAGCGCGC	1
15	GCGGACCTGGTCCGC	1
15	GCGTGCTCAGCACGC	1
15	GCTCAGGTCCTGAGC	1
15	GCTCTGTTACAGAGC	1
15	GGAACAATTTGTTCC	1
15	GGAACTCTGAGTTCC	1
15	GGAAGGCTGCCTTCC	1
15	GGAAGTACTACTTCC	1
15	GGAGAAGTCTTCTCC	1
15	GGAGGCTCAGCCTCC	1
15	GGAGGGATTCCCTCC	1
15	GGAGGGCTGCCCTCC	1
15	GGATGCCCGGCATCC	1
15	GGCAGGTCACCTGCC	1
15	GGCCACATTGTGGCC	1
15	GGCCAGGCCCTGGCC	1
15	GGCCGGCTGCCGGCC	1
15	GGCCTGCTGCAGGCC	1
15	GGCGTCCTGGACGCC	1
15	GGCTGAGTCTCAGCC	1
15	GGCTGGGCCCCAGCC	1
15	GGCTGGGTCCCAGCC	1
15	GGGATGTCACATCCC	1
15	GGGCACCCGGTGCCC	1
15	GGGCCACCGTGGCCC	1
15	GGGCCAGTCTGGCCC	1
15	GGGCCGCTGCGGCCC	1
15	GGGCTTTCAAAGCCC	1
15	GGGGCCCCGGGCCCC	1
15	GGGGGCTTAGCCCCC	1
15	GGGTCCCCGGGACCC	1
15	GGGTCTTTAAGACCC	1
15	GTAGATGCCATCTAC	1
15	GTCACTGTCAGTGAC	1
15	GTCAGGGCCCCTGAC	1
15	GTCATGCCGCATGAC	1
15	GTCCAGGTCCTGGAC	1
15	GTCTCCTCAGGAGAC	1
15	GTCTGTGTCACAGAC	1
15	GTGAATACTATTCAC	1
15	GTGCACCCGGTGCAC	1
15	GTGCCAGCCTGGCAC	1
15	GTGCGGGCCCCGCAC	1
15	GTGCTCCTGGAGCAC	1
15	GTGCTGACTCAGCAC	1
15	GTGGCCACTGGCCAC	1
15	GTGGCCGCCGGCCAC	1
15	GTGGCTTCAAGCCAC	1
15	GTGGGCATTGCCCAC	1
15	TACCTCATTGAGGTA	1
15	TCACCCGCCGGGTGA	1
15	TCATGCCTGGCATGA	1
15	TCATGCTCAGCATGA	1
15	TCATGGTTACCATGA	1
15	TCCAGCGCCGCTGGA	1
15	TCCCACCCGGTGGGA	1
15	TCCCACGTCGTGGGA	1
15	TCTGGGGTCCCCAGA	1
15	TGACCCCTGGGGTCA	1
15	TGAGCAACTTGCTCA	1
15	TGAGGCACTGCCTCA	1
15	TGCAGGCTGCCTGCA	1
15	TGCCACCTGGTGGCA	1
15	TGCTGTTTAACAGCA	1
15	TGGACACCGTGTCCA	1
15	TGGAGGATTCCTCCA	1
15	TGGCAGGTCCTGCCA	1
15	TGGCCTTCAAGGCCA	1
15	TGGGCTCTGAGCCCA	1
15	TGGGGACTGTCCCCA	1
15	TGGGGTGCCACCCCA	1
15	TGGTGCCCGGCACCA	1
15	TGTCCATCATGGACA	1
15	TGTCCGGCCCGGACA	1
15	TTACCTTCAAGGTAA	1
15	TTCACTGCCAGTGAA	1
15	TTCCACATTGTGGAA	1
15	TTCCTCCTGGAGGAA	1
15	TTCTCCCTGGGAGAA	1
15	TTGAGGGCCCCTCAA	1
15	TTGCTCACTGAGCAA	1
15	TTGCTGACTCAGCAA	1
17	GCAGCTGCTGCAGCTGC	10
17	CAGCCTGGCCCAGGCTG	7
17	ACGGGAGGTCCTCCCGT	6
17	CAGCCTCTCAGAGGCTG	6
17	CAGGGACACTGTCCCTG	6
17	CAGGGCCTCAGGCCCTG	6
17	CAGGGGTGCCACCCCTG	6
17	CCCAGCAGCCTGCTGGG	6
17	CCGGCAGCTGCTGCCGG	6
17	CTGCTTCACTGAAGCAG	6
17	CTGGGCCATTGGCCCAG	6
17	GCCGCAGGCCCTGCGGC	6
17	GCGCTGGCCGCCAGCGC	6
17	GCTGCGCCTGGCGCAGC	6
17	GGACAGGGCCCCTGTCC	6
17	TCTGCCTTTAAGGCAGA	6
17	AAGATGCTCAGCATCTT	5
17	ACCGAGCACTGCTCGGT	5
17	AGCAGGGATTCCCTGCT	5
17	CAGGCCCCCGGGGCCTG	5
17	CCCCCTCACTGAGGGGG	5
17	CCCCGCGGCCCGCGGGG	5
17	CCCTGGCCCGGCCAGGG	5
17	CTGGCCCCTGGGGCCAG	5
17	CTGGGAGACTCTCCCAG	5
17	GAGTCCTCTGAGGACTC	5
17	GCAGCTGGCCCAGCTGC	5
17	GCCCATTACTAATGGGC	5
17	GCTCATGGTCCATGAGC	5
17	GCTGCCGCCGCGGCAGC	5
17	GCTGCTGCTGCAGCAGC	5
17	GCTTGAAATTTTCAAGC	5
17	AAGGGGCCTGGCCCCTT	4
17	ACAAGGCCTGGCCTTGT	4
17	ACCACCGCCGCGGTGGT	4
17	AGAAGAAGCCTTCTTCT	4
17	AGCCACGACTCGTGGCT	4
17	CAACTGCCTGGCAGTTG	4
17	CACTGCTGCCAGCAGTG	4
17	CCAGACACTGTGTCTGG	4
17	CCAGCAGGTCCTGCTGG	4
17	CCAGCTGGTCCAGCTGG	4
17	CCCACGGCCGCCGTGGG	4
17	CGCCCAGGTCCTGGGCG	4
17	CTCACTCACTGAGTGAG	4
17	CTGGCTGCTGCAGCCAG	4
17	CTGGGCCTCAGGCCCAG	4
17	CTGTGGGTTACCCACAG	4
17	GAGAGTCATTGACTCTC	4
17	GCACAGAATTTCTGTGC	4
17	GCTGGAGACTCTCCAGC	4
17	GGAGCACTCAGTGCTCC	4
17	GGAGGCCCCGGGCCTCC	4
17	GGATGGAGTCTCCATCC	4
17	GGCCAGCCTGGCTGGCC	4
17	GGGCCCCCTGGGGGCCC	4
17	GGTTGCATTATGCAACC	4
17	GTCTCCCTCAGGGAGAC	4
17	GTCTCTGTCACAGAGAC	4
17	GTGGTGGTCACCACCAC	4
17	GTGTGTTACTAACACAC	4
17	TCAGCTGCTGCAGCTGA	4
17	TCTTCCGACTCGGAAGA	4
17	TGCCTCTCTGAGAGGCA	4
17	TGGCTCCGCCGGAGCCA	4
17	TGGGGGCCCGGCCCCCA	4
17	TTGTCACTTAGTGACAA	4
17	AAAGCATATTATGCTTT	3
17	AGCGCGGCCGCCGCGCT	3
17	AGCTTCCGCCGGAAGCT	3
17	AGGATCCTCAGGATCCT	3
17	CAACACGCCGCGTGTTG	3
17	CAGCAGTGTCACTGCTG	3
17	CAGGGCTGCCAGCCCTG	3
17	CCAGCTCCCGGAGCTGG	3
17	CCAGGTGCTGCACCTGG	3
17	CCTGCCCTCAGGGCAGG	3
17	CGGTGCCATTGGCACCG	3
17	CGTCAGAGTCTCTGACG	3
17	CTCCAATACTATTGGAG	3
17	CTGCAGCACTGCTGCAG	3
17	GACTTGTCTGACAAGTC	3
17	GCAGGAGGCCCTCCTGC	3
17	GCGGAAAGCCTTTCCGC	3
17	GCGGCAGCTGCTGCCGC	3
17	GCTGTCCCTGGGACAGC	3
17	GGCAAACACTGTTTGCC	3
17	GGGCTGGGCCCCAGCCC	3
17	GTGCGCACTGTGCGCAC	3
17	GTGCGCCCCGGGCGCAC	3
17	TCACCTGCCGCAGGTGA	3
17	TGAGGACATTGTCCTCA	3
17	TGGTGATGTCATCACCA	3
17	TGTGGAATTATTCCACA	3
17	TTGGGCAGTCTGCCCAA	3
17	AACCAGATTATCTGGTT	2
17	AAGCAGCACTGCTGCTT	2
17	ACCCCCGCCGCGGGGGT	2
17	ACTGGAAGTCTTCCAGT	2
17	AGCAGCTGCCAGCTGCT	2
17	AGCTGCAGCCTGCAGCT	2
17	AGGAGCTGTCAGCTCCT	2
17	AGGTCGTGTCACGACCT	2
17	ATGGAGGCCGCCTCCAT	2
17	ATTTTTCACTGAAAAAT	2
17	CAAACTTTTAAAGTTTG	2
17	CAAAGTCTCAGACTTTG	2
17	CAGCACTGCCAGTGCTG	2
17	CAGCCCAACTTGGGCTG	2
17	CAGGGCCCTGGGCCCTG	2
17	CAGGGGGCCGCCCCCTG	2
17	CAGGGGGCTGCCCCCTG	2
17	CAGTGGCCCGGCCACTG	2
17	CATTGACCTGGTCAATG	2
17	CATTGGCACTGCCAATG	2
17	CCACCAGGCCCTGGTGG	2
17	CCACCTGGCCCAGGTGG	2
17	CCACCTGGTCCAGGTGG	2
17	CCAGGCCCCGGGCCTGG	2
17	CCGCTGCTCAGCAGCGG	2
17	CCGGGCCTCAGGCCCGG	2
17	CCTCTTCCTGGAAGAGG	2
17	CCTGGATGTCATCCAGG	2
17	CGATGGCCTGGCCATCG	2
17	CGCTCAGCTGCTGAGCG	2
17	CGTCCAGGTCCTGGACG	2
17	CTCCAAGCTGCTTGGAG	2
17	CTGGGGACTGTCCCCAG	2
17	GATGGTTGCCAACCATC	2
17	GCAGCAGCTGCTGCTGC	2
17	GCAGGGCCTGGCCCTGC	2
17	GCCTCCCATTGGGAGGC	2
17	GCCTCCTCCGAGGAGGC	2
17	GCGGCCGCCGCGGCCGC	2
17	GCGTCTGATTCAGACGC	2
17	GCTGCAGCTGCTGCAGC	2
17	GCTGGAAATTTTCCAGC	2
17	GGCCTGTGCCACAGGCC	2
17	GGCCTTTCTGAAAGGCC	2
17	GGCTCCGGCCCGGAGCC	2
17	GGGCCCCACTGGGGCCC	2
17	GGGGGCCATTGGCCCCC	2
17	GGGTGGTGTCACCACCC	2
17	TCACCAACTGTTGGTGA	2
17	TCACCTGGCCCAGGTGA	2
17	TGAACTCATTGAGTTCA	2
17	TGCCAGCCTGGCTGGCA	2
17	TGCCTGGCTGCCAGGCA	2
17	TGGCGCTTCAAGCGCCA	2
17	TGGGTCTCTGAGACCCA	2
17	TGGGTGGCTGCCACCCA	2
17	TGGTTTTGTCAAAACCA	2
17	TTCAGTCACTGACTGAA	2
17	TTCCTGTCCGACAGGAA	2
17	TTCTGCCCTGGGCAGAA	2
17	TTGCAATGTCATTGCAA	2
17	TTGCTGCACTGCAGCAA	2
17	TTGGTCTCTGAGACCAA	2
17	AAACAGGACTCCTGTTT	1
17	AAATGGGATTCCCATTT	1
17	AACAGATGCCATCTGTT	1
17	AAGTGCTTCAAGCACTT	1
17	AATCATCGCCGATGATT	1
17	AATTCTGTTACAGAATT	1
17	ACAAACCATTGGTTTGT	1
17	ACAGCAGGCCCTGCTGT	1
17	ACAGCTTGTCAAGCTGT	1
17	ACCAGGAGTCTCCTGGT	1
17	AGAGCAGACTCTGCTCT	1
17	AGAGGAGGCCCTCCTCT	1
17	AGATTCCACTGGAATCT	1
17	AGCAGGTGCCACCTGCT	1
17	AGCCCTGTCACAGGGCT	1
17	AGCTTCTGCCAGAAGCT	1
17	AGGAACAGTCTGTTCCT	1
17	AGTGAAGATTCTTCACT	1
17	ATACAGCTCAGCTGTAT	1
17	ATCATGCCCGGCATGAT	1
17	ATCCCGGTCACCGGGAT	1
17	ATCCTGGCTGCCAGGAT	1
17	ATGAAGGTCACCTTCAT	1
17	ATGGCTCCCGGAGCCAT	1
17	ATTGCCAGCCTGGCAAT	1
17	CAAAATCACTGATTTTG	1
17	CACAGGAACTTCCTGTG	1
17	CACCACTGCCAGTGGTG	1
17	CACCCTCATTGAGGGTG	1
17	CACTGCTGTCAGCAGTG	1
17	CAGAGCAGTCTGCTCTG	1
17	CAGAGCTCCGAGCTCTG	1
17	CAGCAGAACTTCTGCTG	1
17	CAGCCAGGCCCTGGCTG	1
17	CAGGCCCATTGGGCCTG	1
17	CAGGGTCCCGGACCCTG	1
17	CAGTTCTTCAAGAACTG	1
17	CATCAAAGTCTTTGATG	1
17	CATCAGAACTTCTGATG	1
17	CCAGAATCTGATTCTGG	1
17	CCAGCCACCGTGGCTGG	1
17	CCAGGAGCTGCTCCTGG	1
17	CCATCCAGCCTGGATGG	1
17	CCCTGAGGCCCTCAGGG	1
17	CCCTGGAGTCTCCAGGG	1
17	CCTGCTGCTGCAGCAGG	1
17	CCTGGGCACTGCCCAGG	1
17	CCTTCTGTCACAGAAGG	1
17	CGGCGAGCTGCTCGCCG	1
17	CGGGCCCCCGGGGCCCG	1
17	CTCAAGGCCGCCTTGAG	1
17	CTCCACCCTGGGTGGAG	1
17	CTCCAGGGTCCCTGGAG	1
17	CTCCTGCCTGGCAGGAG	1
17	CTGTGAGATTCTCACAG	1
17	CTTGGAGCTGCTCCAAG	1
17	CTTTCAGGCCCTGAAAG	1
17	CTTTCAGTTACTGAAAG	1
17	CTTTTCTCTGAGAAAAG	1
17	GAAACTCATTGAGTTTC	1
17	GACGAGAACTTCTCGTC	1
17	GATTCTGACTCAGAATC	1
17	GCACATGGCCCATGTGC	1
17	GCAGCCGTCACGGCTGC	1
17	GCAGCCTCTGAGGCTGC	1
17	GCCAGGGCCGCCCTGGC	1
17	GCCTTTGGCCCAAAGGC	1
17	GCGCGGAGCCTCCGCGC	1
17	GCGGCCGCTGCGGCCGC	1
17	GCTGCCCCCGGGGCAGC	1
17	GCTGCGCACTGCGCAGC	1
17	GCTGCTGATTCAGCAGC	1
17	GCTGGCTCCGAGCCAGC	1
17	GGAAGCCCTGGGCTTCC	1
17	GGACAGAATTTCTGTCC	1
17	GGAGCTCACTGAGCTCC	1
17	GGAGGACCTGGTCCTCC	1
17	GGATCAGCTGCTGATCC	1
17	GGCAGAGGTCCTCTGCC	1
17	GGCAGCCCCGGGCTGCC	1
17	GGCAGGCCCGGCCTGCC	1
17	GGCCCTCCTGGAGGGCC	1
17	GGGCACACTGTGTGCCC	1
17	GGGCTGGACTCCAGCCC	1
17	GGGGCCCCTGGGGCCCC	1
17	GGGTGCCCCGGGCACCC	1
17	GGTAACCCTGGGTTACC	1
17	GGTCTGAACTTCAGACC	1
17	GGTGCTGGCCCAGCACC	1
17	GGTGGTCCTGGACCACC	1
17	GGTGGTGGCCCACCACC	1
17	GTATTTCGCCGAAATAC	1
17	GTCAGAAGCCTTCTGAC	1
17	GTCCCAGGCCCTGGGAC	1
17	GTGAGCCACTGGCTCAC	1
17	GTGGGCTGCCAGCCCAC	1
17	GTGGTCCCTGGGACCAC	1
17	TAACTTCTCAGAAGTTA	1
17	TAAGAGTTCAACTCTTA	1
17	TCAGCTGATTCAGCTGA	1
17	TCCAGCATTATGCTGGA	1
17	TCCCCCAACTTGGGGGA	1
17	TCTGGGGCTGCCCCAGA	1
17	TGACGTCACTGACGTCA	1
17	TGATAATGCCATTATCA	1
17	TGCTCAGACTCTGAGCA	1
17	TGCTTCTGTCAGAAGCA	1
17	TGGAAATGTCATTTCCA	1
17	TGGCTGGACTCCAGCCA	1
17	TGGTAAAGCCTTTACCA	1
17	TGTATCCATTGGATACA	1
17	TGTTGTAGCCTACAACA	1
17	TTAGGGGACTCCCCTAA	1
17	TTGCACAATTTGTGCAA	1
19	ACCCACTGACTCAGTGGGT	6
19	ACCTGCAGCTGCTGCAGGT	6
19	AGCTGCTGGCCCAGCAGCT	6
19	CCCAAAACACTGTTTTGGG	6
19	CTTCCCCGGCCCGGGGAAG	6
19	GAGCCAGGATTCCTGGCTC	6
19	GCGGTGGGGTCCCCACCGC	6
19	GCTGATGAGCCTCATCAGC	6
19	GGCCCTCAGCCTGAGGGCC	6
19	GGCGCCCAGCCTGGGCGCC	6
19	TCCTGAAGACTCTTCAGGA	6
19	TGCAGCTGCTGCAGCTGCA	6
19	TGGGGGCACTGTGCCCCCA	6
19	AACCCTGCCTGGCAGGGTT	5
19	AGCAGCAGCTGCTGCTGCT	5
19	AGCCTCAGGCCCTGAGGCT	5
19	AGCTGCAGTCACTGCAGCT	5
19	AGCTGCTTCCGAAGCAGCT	5
19	AGCTGGCAGCCTGCCAGCT	5
19	CAGCCCAGGTCCTGGGCTG	5
19	CAGTCAGAGCCTCTGACTG	5
19	CCAGAAGGGCCCCTTCTGG	5
19	CCAGGCCAGCCTGGCCTGG	5
19	CCGTGGTGCTGCACCACGG	5
19	CCTGTGGCTCAGCCACAGG	5
19	CTGCTCCACCGTGGAGCAG	5
19	GAAGTGCTTCAAGCACTTC	5
19	GCCCCAGGGCCCCTGGGGC	5
19	GCCCTGAGACTCTCAGGGC	5
19	GCTGCATTTTAAATGCAGC	5
19	GGAACAGCTCAGCTGTTCC	5
19	GGCTGCAGCCGCTGCAGCC	5
19	GTACCAGGTCACCTGGTAC	5
19	TCACAAGCCTGGCTTGTGA	5
19	TCAGTGCCACTGGCACTGA	5
19	TGCAGGAGGTCCTCCTGCA	5
19	TGCAGGCAGTCTGCCTGCA	5
19	TGCCCAACCTGGTTGGGCA	5
19	TGGGCTGCTCAGCAGCCCA	5
19	AATTCAGAGCCTCTGAATT	4
19	ACTTGCAGTCACTGCAAGT	4
19	AGAACGACACTGTCGTTCT	4
19	AGAAGGAGCTGCTCCTTCT	4
19	CACAATTGTCACAATTGTG	4
19	CATCTGGCTCAGCCAGATG	4
19	CGCTGCAGCCGCTGCAGCG	4
19	CGGAGCTGGCCCAGCTCCG	4
19	CTCCTCCTCTGAGGAGGAG	4
19	CTCTGCAGGTCCTGCAGAG	4
19	CTGAAGATGTCATCTTCAG	4
19	CTGCCTGGTCACCAGGCAG	4
19	CTGGGATGTTACATCCCAG	4
19	GAAGCGGGCTGCCCGCTTC	4
19	GCAACATTATTAATGTTGC	4
19	GGCAGGCCCCGGGCCTGCC	4
19	GGCGCTCACCGTGAGCGCC	4
19	GGCGCTGGCCGCCAGCGCC	4
19	GGGGCCAGCTGCTGGCCCC	4
19	GTCTCCTCATTGAGGAGAC	4
19	GTGATGATGCCATCATCAC	4
19	GTTGGGGGCTGCCCCCAAC	4
19	TAGCCTTTGCCAAAGGCTA	4
19	TCCAGAACCCGGTTCTGGA	4
19	TGTGCAGATCATCTGCACA	4
19	AATGGCTGGTCCAGCCATT	3
19	AGAAGAAATTATTTCTTCT	3
19	CACGTTCACCGTGAACGTG	3
19	CAGCCCCTGCCAGGGGCTG	3
19	CCAAGCAGCCGCTGCTTGG	3
19	CCATAGGAGCCTCCTATGG	3
19	CCTACCTTGTCAAGGTAGG	3
19	CGCTGGTGCCGCACCAGCG	3
19	CTCAGAGGACTCCTCTGAG	3
19	CTGCAGCCGCCGGCTGCAG	3
19	GCTGCTGCACTGCAGCAGC	3
19	GGGCAGGCCCGGCCTGCCC	3
19	TGACCCTGCTGCAGGGTCA	3
19	TGCTGATGTTACATCAGCA	3
19	TGGCCCACCTGGTGGGCCA	3
19	TTGGAAGCACTGCTTCCAA	3
19	AACAAATATTATATTTGTT	2
19	AGCAGCTGCCGCAGCTGCT	2
19	AGCAGGTCCTGGACCTGCT	2
19	AGGTGAGCCTGGCTCACCT	2
19	CAAATGTGACTCACATTTG	2
19	CATCAGCTTTAAGCTGATG	2
19	CCAGGAGACTGTCTCCTGG	2
19	CTCATCCTCCGAGGATGAG	2
19	CTCCAGAGTCACTCTGGAG	2
19	GAAGGGCGGCCCGCCCTTC	2
19	GCATTCACCCGGTGAATGC	2
19	GCTCAGAGCTGCTCTGAGC	2
19	TCATCAAAATTTTTGATGA	2
19	TGAGAATGGCCCATTCTCA	2
19	TTCAGAGGCCGCCTCTGAA	2
19	TTCTCTGAACTTCAGAGAA	2
19	TTTGATGGTTACCATCAAA	2
19	AAGCCATCATTGATGGCTT	1
19	AAGTGAGTTCAACTCACTT	1
19	AATGAAGAATTTCTTCATT	1
19	AGAAAAATGCCATTTTTCT	1
19	AGAAAGAACCGTTCTTTCT	1
19	AGAGCCAAGTCTTGGCTCT	1
19	AGGAGCTGCTGCAGCTCCT	1
19	AGTAGATATTATATCTACT	1
19	ATTTCAGCTCAGCTGAAAT	1
19	CAAGGCAGCTGCTGCCTTG	1
19	CACTTTAGGTCCTAAAGTG	1
19	CATAAATGCTGCATTTATG	1
19	CTGGCCTTCCGAAGGCCAG	1
19	CTTTCATCACTGATGAAAG	1
19	GACTCATTGCCAATGAGTC	1
19	GATACAGGGCCCCTGTATC	1
19	GATGCACCACTGGTGCATC	1
19	GCTGCCTGCTGCAGGCAGC	1
19	GGCAGCAGCTGCTGCTGCC	1
19	TAGGAGGATCATCCTCCTA	1
19	TCAGATTCTCAGAATCTGA	1
19	TCCCGGAGCCGCTCCGGGA	1
19	TGGATGTTCTGAACATCCA	1
19	TTATCCATGTCATGGATAA	1
19	TTCAGATTCTGAATCTGAA	1
19	TTTGCATAATTTATGCAAA	1
19	TTTTTGTTCTGAACAAAAA	1
21	GGTGATGGAGCCTCCATCACC	10
21	AAAAAGCTCCTGGAGCTTTTT	6
21	ACATTGCAGCTGCTGCAATGT	6
21	ACTGAAATCTCAGATTTCAGT	6
21	CAGGCCCAGATTCTGGGCCTG	6
21	CCAAGGAGTGCCACTCCTTGG	6
21	CCTGGGCTGGCCCAGCCCAGG	6
21	CTGGAGCTGCCGCAGCTCCAG	6
21	CTTTTAAGGACTCCTTAAAAG	6
21	GCTCTGAGCTCAGCTCAGAGC	6
21	GCTGCAGGCGCCGCCTGCAGC	6
21	GCTTGGCAGGCCCTGCCAAGC	6
21	GTGGCTGCTCTGAGCAGCCAC	6
21	TAGCTCTTGCTGCAAGAGCTA	6
21	TGAGTTCAGGTCCTGAACTCA	6
21	AGGCCCATCACTGATGGGCCT	5
21	CAATGATTGGTCCAATCATTG	5
21	CACCCGGGGGCCCCCCGGGTG	5
21	CTCAGAGGCATTGCCTCTGAG	5
21	CTTCTGATAATTTATCAGAAG	5
21	GTCACAGGCCTGGCCTGTGAC	5
21	TGCGCATCTGCCAGATGCGCA	5
21	AGGCCCTGGGTCCCAGGGCCT	4
21	CCTCATCCTCCGAGGATGAGG	4
21	CTGAGAGAGCTGCTCTCTCAG	4
21	TCAGAAATGTTACATTTCTGA	4
21	TCCAAAGTTTCAAACTTTGGA	4
21	TGGCCCCCAGCCTGGGGGCCA	4
21	AGCCTGGCACCGTGCCAGGCT	3
21	CTGGAGCGCCTGGCGCTCCAG	3
21	AGATTCTTCTCAGAAGAATCT	2
21	GAAGCTGACTCAGTCAGCTTC	2
21	GCTGGTCCTCTGAGGACCAGC	2
21	GGTCCCGGGGTCCCCGGGACC	2
21	GTCTTTAATTCAATTAAAGAC	2
21	CCAGCAGCACTGTGCTGCTGG	1
21	CTCCTTGAGCCGCTCAAGGAG	1
21	GAAATCCTCTCAGAGGATTTC	1
21	GAGCCATGGCTGCCATGGCTC	1
21	TTGCAGAAAACTTTTCTGCAA	1
23	ACCACTTCCTGCCAGGAAGTGGT	6
23	AGGAAGCCAGCCGCTGGCTTCCT	6
23	CAGAGCCAGGCCGCCTGGCTCTG	6
23	CCACCGGGAAGCCTTCCCGGTGG	6
23	CCCGATCGATCTGATCGATCGGG	6
23	CTCATTTTAAGCCTTAAAATGAG	6
23	GCAGCAGCAGCTGCTGCTGCTGC	6
23	TCCTCTTCCTCCGAGGAAGAGGA	6
23	TCGGGGGACAGTCTGTCCCCCGA	6
23	TGGGGTGCAGCTGCTGCACCCCA	6
23	TTCAGTGTTTTCAAAACACTGAA	6
23	AGAGAAGTAAATTTTACTTCTCT	5
23	GCTTCCCCTGCTGCAGGGGAAGC	5
23	TGTCACAGGCCTGGCCTGTGACA	5
23	GGTCCAGGACCTGGTCCTGGACC	4
23	ACACTGTGAGCCGCTCACAGTGT	3
23	GCAGCAGCTGCTGCAGCTGCTGC	3
23	GCTGCAGCTGCCGCAGCTGCAGC	2
25	CGGTGCCGTCGTCACGACGGCACCG	6
25	CTCCCCATCTCCTGGAGATGGGGAG	6
25	AGCTGTTGCAGCTGCTGCAACAGCT	5
25	GCCTGGAGCTGCTGCAGCTCCAGGC	5
29	CCTTGCAAAGGAAGCCTTCCTTTGCAAGG	6
29	GCTGCACTAGCTGCTGCAGCTAGTGCAGC	6
29	GCAGCAGCAGCAGCTGCTGCTGCTGCTGC	1
